# Supplementary material for: Neuron–non‐neuron electrical coupling networks are involved in chronic stress‐induced electrophysiological changes in lateral habenular neurons
Source: J Physiol. 2025 Apr 1;603(9):2713–40. doi: 10.1113/JP287286 (PMC12072243; doi:10.1113/JP287286)
Supplement: Supplementary file 2 — Table S1. List of LHb neurons [file TJP-603-2713-s001.xlsx]

## Sheet: Sheet1
Table S2. List of LHb neurons
Cell id	Mouse id for CSDS analysis	phenotype	RDP duration	Frequency adaptation index	Amplitude adaptation index	Maximum number of spikes	Spontaneous firing rate (Hz)	Spontaneous activity	Resting membrane potential	Input resistance	Sag ratio	RDP type	Firing type
Cell001	Mouse 001	Susceptible	150	0.51	0.97	81	6	Tonic	-53.24	645.1	1.35	Short	HF
Cell002	Mouse 001	Susceptible	119.2	0.61	1	59	3.5	Tonic	-50.89	496.5	1.14	Short	HF
Cell003	Mouse 003	Susceptible	12.62	1	0.76	26	13	Tonic	-49.32	1355	1.52	Short	LF
Cell004	Mouse 003	Susceptible	76.76	0.33	0.84	87	7	Burst	-64.98	513.8	1.19	Short	HF
Cell005	Mouse 003	Susceptible	368.8	0.98	0.7	18	0	Silent	-64.2	253.4	1.33	Short	LF
Cell006	Mouse 002	Susceptible	97.68	0.92	0.88	30	10	Burst	-66.11	502.6	1.43	Short	LF
Cell007	Mouse 002	Susceptible	67.63	0.33	0.9	71	0	Silent	-53.24	604.4	1.12	Short	HF
Cell008	Mouse 002	Susceptible	31.89	0.64	0.95	63	2	Burst	-60.95	616.6	1.21	Short	HF
Cell009	Mouse 002	Susceptible	60.55	0.68	0.98	74	5	Tonic	-57.93	555.5	1.31	Short	HF
Cell010	Mouse 004	Susceptible	142.9	0.75	0.93	59	0	Silent	-57.93	376.5	1.26	Short	HF
Cell011	Mouse 004	Susceptible	144.8	0.69	0.87	74				868.9	1.04	Short	HF
Cell012	Mouse 004	Susceptible	64.02	0.89	0.83	59				376.5	1.19	Short	LF
Cell013	Mouse 004	Susceptible	662	0.4	0.88	73	0.5	Tonic	-54.02	1170	1.1	Long	HF
Cell014	Mouse 004	Susceptible	156.4	0.77	0.84	45	0	Silent	-54.8	421.2	1.24	Short	HF
Cell015	Mouse 004	Susceptible	535.9	0.49	0.91	79	0	Silent	-60.01	1056	1.22	Long	HF
Cell016	Mouse 005	Susceptible	170.2	0.74	0.95	52	14.5	Burst	-67.33	425.3	1.38	Short	HF
Cell017	Mouse 005	Susceptible	64.33	0.42	1	68	6	Tonic	-50.1	698	1.32	Short	HF
Cell018	Mouse 005	Susceptible	282	1	0.86	31	2.5	Tonic	-64.98	1388	1.2	Short	LF
Cell019	Mouse 006	Susceptible	218	1	0.86	63	0	Silent	-56.37	1160	1.09	Short	LF
Cell020	Mouse 006	Susceptible	503.4	0.75	0.94	80	0	Silent	-61.85	524	1.18	Long	HF
Cell021	Mouse 006	Susceptible	37.58	0.69	0.93	74	3.5	Tonic	-56.37	836.4	1.11	Short	HF
Cell022	Mouse 006	Susceptible	53.06	0.93	1	37	3	Burst	-58.72	303.7	1.44	Short	LF
Cell023	Mouse 006	Susceptible	40.37	0.76	0.95	56	0	Silent	-59.5	381.6	1.26	Short	HF
Cell024	Mouse 006	Susceptible	29.08	0.32	0.99	91	12	Tonic	-48.54	439.6	1.42	Short	HF
Cell025	Mouse 006	Susceptible	22.52	0.91	0.79	22	3	Tonic	-51.67	410	1.07	Short	LF
Cell026	Mouse 006	Susceptible	200.4	0.55	0.84	70	15.5	Tonic	-46.97	820.1	1.22	Short	HF
Cell027		Naive	177.5	0.72	0.9	65	0.5	Tonic	-55.58	417.2	1.29	Short	HF
Cell028		Naive	78.71	1	0.78	63	0	Silent	-60.28	380.5	1.09	Short	LF
Cell029		Naive	4118	1	0.29	2	0	Silent	-68.11	706.1	1.17	Long	LF
Cell030		Naive	856.9	1	0.91	74	0	Silent	-75.49	457.9	1.13	Long	LF
Cell031		Naive	64.02	0.79	1	50	0	Silent	-54.02	494.5	1.08	Short	HF
Cell032		Naive	1120	1	1	4	0	Silent	-34.45	512.8	1.11	Long	LF
Cell033		Naive	2711	0.71	0.97	48	16	Tonic	-45.02	466	1.34	Long	HF
Cell034		Naive	83.23	0.81	1	32	3	Tonic	-55.19	510.8	1.19	Short	LF
Cell035		Naive	530.7	0.45	0.93	36	4.5	Tonic	-60.28	461.9	1.23	Long	HF
Cell036		Naive	679.4	0.77	0.94	86	3.5	Tonic	-48.15	470.1	1.21	Long	HF
Cell037		Naive	68.03	1	0.96	28	4	Tonic	-56.37	624.7	1.01	Short	LF
Cell038		Naive	38.03	0.55	0.98	90	0	Silent	-54.41	343.9	1.9	Short	HF
Cell039		Naive	1758	0.8	0.84	56	3	Tonic	-51.28	1323	1.41	Long	HF
Cell040	Mouse 015	Susceptible	285	1	0.61	20	0	Silent	-64.98	978.8	1.21	Short	LF
Cell041	Mouse 015	Susceptible	146.1	0.57	0.99	59	0	Silent	-58.72	310.3	1.08	Short	HF
Cell042	Mouse 015	Susceptible	99.96	0.58	0.84	35	9	Tonic	-49.32	603.4	1.26	Short	HF
Cell043	Mouse 015	Susceptible	2600	0.49	0.83	69	0	Silent	-55.58	607.4	1.27	Long	HF
Cell044	Mouse 015	Susceptible	225.7	0.69	0.76	35	3.5	Tonic	-46.19	534.2	1.2	Short	HF
Cell045	Mouse 015	Susceptible	147.7	0.85	0.77	40	0	Silent	-50.89	399.9	1.31	Short	LF
Cell046	Mouse 015	Susceptible	134.8	0.83	0.74	46	0	Silent	-56.37	505.7	1.21	Short	LF
Cell047	Mouse 015	Susceptible	246.5	0.69	0.91	61	3.5	Tonic	-42.28	428.4	1.18	Short	HF
Cell048	Mouse 015	Susceptible	143.8	0.76	0.84	68	0	Silent	-58.72	359.2	1.14	Short	HF
Cell049	Mouse 015	Susceptible	438.7	1	0.49	67	1	Tonic	-49.32	1156	1.16	Long	LF
Cell050	Mouse 014	Resilient	137.2	0.82	0.93	63	0	Silent	-61.66	303.2	1.1	Short	LF
Cell051	Mouse 014	Resilient	89.9	0.6	0.96	76	0	Silent	-58.4	356.1	1.34	Short	HF
Cell052	Mouse 014	Resilient	62.94	0.9	0.87	50	0	Silent	-61.66	246.2	1.33	Short	LF
Cell053	Mouse 014	Resilient	110.3	0.62	0.9	54	0	Silent	-64.3	425.3	1.24	Short	HF
Cell054	Mouse 014	Resilient	90.44	0.48	0.83	100	0	Silent	-67.15	376.5	1.05	Short	HF
Cell055	Mouse 014	Resilient	21.96	0.36	0.94	74	0	Silent	-55.31	1247	1.29	Short	HF
Cell056	Mouse 014	Resilient	204.7	0.57	0.92	77	3	Tonic	-51.28	1036	1.16	Short	HF
Cell057	Mouse 014	Resilient	2599	1	0.3	14	4	Tonic	-54.54	1494	1.31	Long	LF
Cell058		For pharmacology	15.06	0.32	0.74	68			-54.66	824.2	1.05	Short	HF
Cell059		For pharmacology	16.79	0.62	0.96	99			-53.09	759	1.09	Short	HF
Cell060		For pharmacology	17.02	0.46	0.97	87			-58.02	868.9	1.44	Short	HF
Cell061		For pharmacology	156.2	1	0.65	3			-55.45	486.4	1.17	Short	LF
Cell062	Mouse 016	Resilient	93.95	0.86	0.9	25	0.433	Burst	-62.88	175.5	1.06	Short	LF
Cell063	Mouse 016	Resilient	96.81	0.91	0.93	40	0	Silent	-61.25	262	1.55	Short	LF
Cell064	Mouse 016	Resilient	88.23	0.8	0.9	46	0	Silent	-58.81	237.6	1.24	Short	LF
Cell065	Mouse 017	Resilient	115.5	0.49	0.95	48	0	Silent	-44.97	515.9	1.17	Short	HF
Cell066	Mouse 017	Resilient	130.1	0.7	0.85	85	0.5	Tonic	-50.26	442.6	1.22	Short	HF
Cell067	Mouse 017	Resilient	168	0.77	0.87	61	0	Silent	-54.33	391.7	1.18	Short	HF
Cell068	Mouse 017	Resilient	111.1	0.65	0.93	84	0	Silent	-58	420.2	1.23	Short	HF
Cell069	Mouse 018	Resilient	1649	0.93	0.77	69	0.967	Burst	-50.67	526	1.22	Long	LF
Cell070	Mouse 018	Resilient	1233	0.42	0.91	79	3.133	Burst	-57.59	556.6	1.17	Long	HF
Cell071	Mouse 018	Resilient	53.37	0.74	0.92	64	0	Silent	-61.66	381.6	1.31	Short	HF
Cell072	Mouse 018	Resilient	130.8	0.59	0.91	48	0	Silent	-56.78	338.8	1.21	Short	HF
Cell073	Mouse 018	Resilient	64.98	0.8	0.93	72	0.333	Burst	-63.29	336.8	1.22	Short	LF
Cell074	Mouse 018	Resilient	70.62	0.34	0.95	69	0	Silent	-55.55	401.9	1.22	Short	HF
Cell075	Mouse 018	Resilient	119.6	0.84	0.88	56	2.667	Burst	-59.83	338.8	1.22	Short	LF
Cell076	Mouse 018	Resilient	250.5	1	0.86	28	0.267	Burst	-59.83	330.7	1.06	Short	LF
Cell077	Mouse 013	Susceptible	201.7	1	0.69	18	1.033	Tonic	-51.67	604.4	1.21	Short	LF
Cell078	Mouse 013	Susceptible	100.8	0.47	0.9	84	0.067	Silent	-55.58	466	1.08	Short	HF
Cell079	Mouse 013	Susceptible	74.28	0.91	0.88	37	9.1	Tonic	-50.89	730.6	1.34	Short	LF
Cell080	Mouse 013	Susceptible	27.08	0.4	0.94	74	0	Silent	-60.48	335.8	1.22	Short	HF
Cell081	Mouse 013	Susceptible	113.8	0.82	0.87	52	0.767	Burst	-59.08	376.5	1.48	Short	LF
Cell082		For pharmacology	1291	0.95	0.56	46	0	Silent	-62.63	645.1	1.05	Long	LF
Cell083		For pharmacology	181.7	0.79	0.83	53	0	Silent	-57.15	445.7	1.24	Short	HF
Cell084		For pharmacology	2588	0.55	0.87	66	1.5	Tonic	-47.76	779.4	1.07	Long	HF
Cell085		For pharmacology	1436	1	0.74	28	0.133	Silent	-46.19	641	1.11	Long	LF
Cell086		For pharmacology	940.8	0.95	0.85	47	4.9	Tonic	-46.97	669.5	1.08	Long	LF
Cell087		For pharmacology	258.3	0.91	0.77	35	0.467	Burst	-61.06	343.9	1.67	Short	LF
Cell088		For pharmacology	1549	0.46	1	51	0.467	Burst	-64.98	856.7	1.35	Long	HF
Cell089		For pharmacology	57.42	0.43	0.94	56	2.367	Burst	-54.02	518.9	1.46	Short	HF
Cell090	Mouse 008	Resilient	1520	1	0.89	52	0	Silent	-62.63	555.5	1.28	Long	LF
Cell091	Mouse 008	Resilient	1035	0.82	0.95	56	0	Silent	-67.33	405	1.27	Long	LF
Cell092	Mouse 008	Resilient	498.9	0.46	0.87	73	0.3	Burst	-63.41	698	1.31	Long	HF
Cell093	Mouse 008	Resilient	2109	1	0.84	37	0	Silent	-66.95	600.3	1.2	Long	LF
Cell094	Mouse 007	Resilient	582.6	0.82	0.8	64	1.9	Burst	-55.96	681.7	1.17	Long	LF
Cell095	Mouse 007	Resilient	42.07	0.76	0.93	64	4.033	Burst	-57.15	445.7	1.31	Short	HF
Cell096		For pharmacology	58.44	0.51	1	73	0.133	Silent	-54.8	649.2	1.22	Short	HF
Cell097		For pharmacology	546	0.85	0	52	0.033	Silent	-49.32	425.3	1.15	Long	LF
Cell098		For pharmacology	101.3	0.75	0.91	56	0.033	Silent	-55.58	514.8	1.19	Short	HF
Cell099		For pharmacology	798.6	0.59	0.84	89	0.333	Burst	-61.85	771.3	1.22	Long	HF
Cell100		For pharmacology	166	0.57	0.89	60	0	Silent	-51.67	535.2	1.52	Short	HF
Cell101		For pharmacology	142	0.68	0.86	65	9.2	Burst	-64.2	429.4	1.21	Short	HF
Cell102		For pharmacology	108.3	0.79	0.87	49	0.233	Tonic	-48.54	571.8	1.34	Short	HF
Cell103		For pharmacology	1579	1	0.69	40	0.8	Tonic	-56.26	966.6	1.36	Long	LF
Cell104	Mouse 009	Susceptible	90.18	0.45	0.88	75	0.933	Tonic	-54.8	783.5	1.17	Short	HF
Cell105	Mouse 009	Susceptible	176	0.69	0.89	61	0.1	Silent	-55.98	510.8	1.18	Short	HF
Cell106		For pharmacology	1924	1	0.42	52	0.3	Tonic	-51.67	738.7	1.26	Long	LF
Cell107		For pharmacology	1562	1	0.79	63	0	Silent	-49.23	641	1.17	Long	LF
Cell108	Mouse 019	Resilient	43.68	0.58	0.92	70	6.3	Tonic	-44.62	734.6	1.28	Short	HF
Cell109	Mouse 019	Resilient	773.4	0.91	0.73	51	7.067	Tonic	-46.19	1461	1.08	Long	LF
Cell110	Mouse 019	Resilient	202.1	0.6	0.96	58	19.067	Burst	-40.71	563.7	1.33	Short	HF
Cell111	Mouse 019	Resilient	39.6	0.38	0.92	84	9.1	Tonic	-50.1	746.8	1.3	Short	HF
Cell112	Mouse 019	Resilient	1227	1	0.75	57	1.567	Tonic	-46.19	917.8	1.04	Long	LF
Cell113	Mouse 019	Resilient	68.3	0.76	0.95	72	2.033	Burst	-57.93	400.9	1.34	Short	HF
Cell114	Mouse 019	Resilient	791	0.69	0.87	57	0.5	Burst	-60.28	461.9	1.3	Long	HF
Cell115	Mouse 019	Resilient	1472	0.68	0.82	67	1.6	Tonic	-49.32	596.2	1.06	Long	HF
Cell116	Mouse 010	Resilient	1183	1	0.75	38	0.3	Tonic	-47.76	893.4	2.04	Long	LF
Cell117	Mouse 010	Resilient	2761	0.61	0.78	65	0	Silent	-56.76	1015	1.42	Long	HF
Cell118	Mouse 010	Resilient	3440	1	0.45	33	1.3	Burst	-58.72	1125	1.19	Long	LF
Cell119	Mouse 010	Resilient	2475	1	0.85	35	3.133	Burst	-46.97	624.7	1.18	Long	LF
Cell120	Mouse 010	Resilient	2349	1	0.68	43	0.567	Tonic	-46.19	791.6	1.24	Long	LF
Cell121	Mouse 010	Resilient	1145	1	0.9	30	6.033	Burst	-65.76	580	1.1	Long	LF
Cell122	Mouse 010	Resilient	69.65	0.42	0.82	88	13.933	Tonic	-50.1	1233	1.06	Short	HF
Cell123	Mouse 010	Resilient	123.5	0.68	0.92	46	0	Silent	-56.37	342.9	1.38	Short	HF
Cell124	Mouse 010	Resilient	2240	1	0.53	32	1	Tonic	-50.89	987	1.13	Long	LF
Cell125	Mouse 010	Resilient	98.99	0.65	0.95	44	0.367	Burst	-58.72	466	1.52	Short	HF
Cell126	Mouse 010	Resilient	101.4	1	0.52	34	6.1	Tonic	-47.76	584	1.16	Short	LF
Cell127	Mouse 010	Resilient	5911	0	0.71	90	0.1	Silent	-56.23	506.7	1.06	Long	HF
Cell128	Mouse 011	Resilient	328.9	1	0.7	10	0	Silent	-49.32	510.8	1.26	Short	LF
Cell129	Mouse 011	Resilient	292.5	1	0.83	40	0.733	Burst	-59.5	500.6	1.15	Short	LF
Cell130	Mouse 011	Resilient	364	1	0.81	49	0	Silent	-57.93	449.7	1.32	Short	LF
Cell131	Mouse 011	Resilient	96.04	0.22	0.8	90	0	Silent	-64.2	425.3	1	Short	HF
Cell132	Mouse 011	Resilient	81.68	0.79	0.89	68	0	Silent	-57.15	352.1	1.32	Short	HF
Cell133	Mouse 011	Resilient	67.51	0.9	0.87	36	0.7	Burst	-56.76	323.6	1.43	Short	LF
Cell134	Mouse 012	Intermediate	276.9	0.5	0.88	66	0.133	Silent	-55.79	803.8	1.27	Short	HF
Cell135	Mouse 012	Intermediate	638.3	0.32	0.93	80	4.5	Tonic	-54.39	1007	1.24	Long	HF
Cell136	Mouse 012	Intermediate	2540	1	0.7	5	0.467	Burst	-54.86	1133	1.06	Long	LF
Cell137	Mouse 012	Intermediate	377.4	0.91	0.81	71	0.7	Tonic	-50.64	641	1.18	Short	LF
Cell138	Mouse 012	Intermediate	2546	1	0.89	88	6.767	Tonic	-45.01	991	1.08	Long	LF
Cell139	Mouse 012	Intermediate	38.14	0.79	0.97	55	3.033	Burst	-60.01	364.3	1.46	Short	HF
Cell140	Mouse 012	Intermediate	3998	1	0.69	51	0.2	Tonic	-47.82	616.6	1.05	Long	LF
Cell141	Mouse 012	Intermediate	1845	0.71	0.82	58	0	Silent	-59.008	400.5	1.15	Long	HF
Cell142	Mouse 012	Intermediate	183.6	0.6	0.89	73	0.233	Tonic	-62.83	518.9	1.18	Short	HF
Cell143	Mouse 012	Intermediate	1788	0.97	0.85	65	0.033	Silent	-60.95	466	1.07	Long	LF
Cell144		Naive	63.08	0.96	0.64	28	2.633	Tonic	-47.76	655.3	1.14	Short	LF
Cell145		Naive	217.3	0.64	0.98	68	0.633	Burst	-53.24	484.3	1.37	Short	HF
Cell146		Naive	48.15	0.83	0.97	58	0.3	Burst	-56.37	376.5	1.83	Short	LF
Cell147		Naive	44.79	0.66	0.9	69	0.967	Burst	-53.63	392.8	1.39	Short	HF
Cell148		Naive	1268	1	0.73	15	0.233	Tonic	-50.5	698	1.27	Long	LF
Cell149		Naive	223.3	0.97	0.05	31	0	Silent	-62.63	291	1.09	Short	LF
Cell150		Naive	546	1	0.77	5	0.033	Silent	-46.19	976.3	1	Long	LF
Cell151		Naive	133.3	0.92	0.8	24	4.067	Tonic	-47.76	722.4	1.07	Short	LF
Cell152		Naive	142	0.27	0.96	72	1.333	Tonic	-43.84	392.8	1.1	Short	HF
Cell153		Naive	127.3	0.61	0.85	56	5.6	Tonic	-47.76	655.3	1.16	Short	HF
Cell154		Naive	1762	0.87	0.97	58	0.167	Silent	-54.8	582	1.22	Long	LF
Cell155		Naive	156.9	1	0.74	32	0	Silent	-59.5	511.8	1.12	Short	LF
Cell156		Naive	76.78	0.63	0.94	70	0.167	Silent	-56.37	601.3	1.17	Short	HF
Cell157		Naive	103.8	0.55	0.93	62	0.7	Burst	-59.11	369.3	1.58	Short	HF
Cell158		Naive	2423	1	0.82	51	0	Silent	-50.89	649.2	1.24	Long	LF
Cell159		Naive	98.23	0.66	0.93	63	0.267	Burst	-51.28	453.8	1.68	Short	HF
Cell160		Naive	92.72	0.66	0.92	108	13.233	Burst	-62.24	449.7	1.43	Short	HF
Cell161		Naive	15.33	1	0.83	37	5.233	Tonic	-56.37	372.4	1.02	Short	LF
Cell162		Naive	770.7	1	0.34	7	0.067	Silent	-54.02	763.1	1.23	Long	LF
Cell163		Naive	1036	1	0.82	53	7.433	Tonic	-41.49	1115	1.16	Long	LF
Cell164		Naive	186.9	0.72	1	32	3.667	Tonic	-43.84	807.9	1.1	Short	HF
Cell165		Naive	207.9	0.87	0.74	49	0.067	Silent	-48.15	461.9	1.19	Short	LF
Cell166		Naive	2030	0	0.89	98	0.867	Tonic	-58.72	396.8	1.21	Long	HF
Cell167		Naive	119.8	0.56	0.89	83	1.733	Tonic	-47.76	677.6	1.2	Short	HF
Cell168		Naive	147.3	0.75	1	22	1.467	Tonic	-49.71	840.4	1.08	Short	HF
Cell169		Naive	1762	1	0.65	44	5.6	Tonic	-48.54	832.3	1.26	Long	LF
Cell170		Naive	67.64	0.85	0.88	35	0.967	Burst	-57.54	343.9	1.64	Short	LF
Cell171		Naive	178.2	0.83	0.89	40	0	Silent	-57.93	424.3	1.32	Short	LF
Cell172		Naive	7.641	0.35	0.91	90	0.767	Tonic	-53.24	471.1	1.95	Short	HF
Cell173		Naive	47.02	0.68	0.94	102	1.533	Burst	-59.5	426.3	1.5	Short	HF
Cell174		Naive	788.4	1	0.66	35	1.867	Burst	-56.37	653.2	1.07	Long	LF
Cell175		Naive	334.6	0.98	0.82	46	1.733	Burst	-56.37	518.9	1.33	Short	LF
Cell176		Naive	1770	0.88	0.85	61	1.133	Tonic	-47.36	498.6	1.34	Long	LF
Cell177		Naive	56.14	0.5	0.94	84	11.033	Tonic	-53.24	619.7	1.12	Short	HF
Cell178		Naive	46.39	0.94	0.89	40	0.467	Burst	-65.96	375.5	1.23	Short	LF
Cell179		Naive	424.4	0.24	1	72	3.1	Tonic	-57.33	791.6	1.35	Long	HF
Cell180		Naive	19.47	0.51	0.92	49	0.8	Tonic	-61.25	551.5	1.23	Short	HF
Cell181		Naive	111.5	0.85	0.9	59	0.4	Burst	-60.47	420.2	1.14	Short	LF
Cell182		Naive	611	0.84	0.97	66	3.667	Tonic	-43.84	576.9	1.04	Long	LF
Cell183		Naive	121.7	0.78	0.9	62	0	Silent	-53.24	579	1.2	Short	HF
Cell184		Naive	30.52	0.53	0.95	49	9.933	Tonic	-51.67	822.1	1.13	Short	HF
Cell185		Naive	202.8	0.35	0.96	88	0.267	Burst	-64.2	653.2	1.73	Short	HF
Cell186		Naive	7.213	0	0.78	65	0.067	Silent	-53.24	1227	1.4	Short	HF
Cell187		Naive	42.8	0.83	0.94	34	0.1	Silent	-57.15	249.8	1.6	Short	LF
Cell188		Naive	793.5	0.56	0.83	86	0.533	Tonic	-52.45	1274	1.46	Long	HF
Cell189		Naive	135.8	0.86	0.85	40	0	Silent	-57.15	408	1.69	Short	LF
Cell190		Naive	53.57	0.46	0.92	86	6.4	Tonic	-52.92	495.5	1.13	Short	HF
Cell191		Naive	295.5	0.83	0.83	57	0	Silent	-57.15	574.9	1.14	Short	LF
Cell192		Naive	49.32	0.38	0.99	68	2.7	Tonic	-45.41	548.4	1.15	Short	HF
Cell193		Naive	383.6	1	0.7	2	2.4	Burst	-62.24	434.5	1.08	Short	LF
Cell194		For pharmacology	114.7	0.47	0.88	87			-59.8	575.9	1.07	Short	HF
Cell195		For pharmacology	735.5	0.65	0.87	54	0	Silent	-62.63	596.2	1.17	Long	HF
Cell196		For pharmacology	105.7	0.6	0.88	99	9.3	Burst	-64.57	514.8	1.19	Short	HF
Cell197		For pharmacology	261.6	0.51	0.88	84	21.9	Tonic	-53.1	840.4	2.21	Short	HF
Cell198		For pharmacology	164.6	0.6	0.8	66	4.7	Tonic	-51.13	1215	2.24	Short	HF
Cell199		For pharmacology	794	1	0.78	24	0.833	Tonic	-44.62	677.6	1.08	Long	LF
Cell200		For pharmacology	195.6	0.59	0.88	95	0.7	Burst	-59.11	645.1	1.05	Short	HF
Cell201		For pharmacology	1082	1	0.28	1	0.1	Silent	-59.89	632.9	1.17	Long	LF
